# Supplementary material for: Construction of an Interspecific Genetic Map Based on InDel and SSR for Mapping the QTLs Affecting the Initiation of Flower Primordia in Pepper (Capsicum spp.)
Source: PLoS One. 2015 Mar 17;10(3):e0119389. doi: 10.1371/journal.pone.0119389 (PMC4363154; doi:10.1371/journal.pone.0119389)
Supplement: S1 Table — (XLSX) [file pone.0119389.s002.xlsx]

## Sheet: S1 Table
S1 Table. The information on the polymorphic InDel markers genotyped in the present study.
	Primer namea	Chromosome	Position	Scaffold name	Scaffold position	Forward sequence (5'-3')	Reverse sequence (5'-3')
1	CIDH7	Chr00	-	C72930024	2399	TAGCCAACCACCTTTCTCGC	CCAAGGCTCCATACTTCCCG
2	CIDH19	Chr00	-	scaffold10411	12128	GGGGCCACAGGGAATCTTTT	TCTCTTAGTGGTAGGGCCCC
3	CIDH47	Chr00	-	scaffold11454	10492	TTGACCCTCATGATCGCGAG	CCCACATGAGACACGACGAA
4	CIDH66	Chr00	-	scaffold1246	3243901	CTGACAGTCCCTCCTTGCAG	AGCTCTGCCAAAGCCATTCT
5	CIDH146	Chr00	-	scaffold1652	193949	AGGAACTAAAAAGTGGTTTTGGGT	TCACACACGTCCAACCCAAT
6	CIDH176	Chr00	-	scaffold17882	14019	TGCGTGATGACATGTGCAAA	TGTTAGGCCGTACTGACACA
7	CIDH196	Chr00	-	scaffold1894	50983	TAACCCCCGAGGAACCCATA	GTGGTTTTGGGATTGTTGGCA
8	CIDH207	Chr00	-	scaffold1962	31134	GGAGCTTGAAGCCAATGTTTGA	TCACAATTTTCGTACAACTCAGCA
9	CIDH209	Chr00	-	scaffold1973	348869	AAAACTTGATCTTTGATCCTCCGA	TTTGTGGAAGTTAGCGCACG
10	CIDH334	Chr00	-	scaffold3037	1424534	TCCACCCTCAGTAACCTCCA	AGTGGAAAATTTGACCCGTCAA
11	CIDH512	Chr00	-	scaffold6543	17880	AATTCAGACACCATAACGCTGG	ACACGGAGAGAACCCAGAGA
12	CIDH557	Chr00	-	scaffold7892	39454	GCAAGAGTGTGGAGGAGTTCA	TGTTGTTGTATGAGAAGGGGGT
13	CIDH619	Chr00	-	scaffold1037	1100391	TCCTCACCTCCCAACTCAGT	ATGATGTGGGGGTTCATCCG
14	CIDH96	Chr01	279738051	scaffold1381	71473	TGGGTGCACATATCATGAGCT	TGTCAGGTCAAGCCCAAAGT
15	CIDH289	Chr01	79107137	scaffold262	1539785	ACAGAACGAAAATCGAGAAACCTT	GCGTCTAACGTATTTGCAGGG
16	CIDH304	Chr01	285749627	scaffold2737	494653	ACCTGCATCCCCAACAAGAA	CATCGGGAACTTGGGAGGTT
17	CIDH404	Chr01	271619949	scaffold396	633041	TGCCCGCATGAGTACAATGT	ACGGGCTCTAAATATAAGAGTCCTG
18	CIDH502	Chr01	273057413	scaffold6369	91851	TGAAAATGGGCAAGAACCAGT	TCCTTTTCACGTGAATTGGTTGA
19	CIDH614	Chr01	228778162	scaffold1014	2260121	ATAGCGAAAACTCCCACCGG	CGATTCACTTGTCACTTGGCA
20	CIDH662	Chr01	35776418	scaffold1170	426130	AGGAAGACTTTTAGTGAAGGGCA	ACGGGTCCTAAGAATCATGCA
21	CIDH682	Chr01	179411234	scaffold1231	110678	CGTATTTCAAATAGTATGGCTTGTTGT	GGCCAAACTCAGCCTAAGTG
22	CIDH734	Chr01	178731505	scaffold139	163849	ACACAAACTCACAACGGATTTCT	CTCTCCCTTTTATCTGGCCCC
23	CIDH823	Chr01	286725234	scaffold1701	556112	TATCGGTGCACGTGTGAGTC	TGGAGCACAAAGTTGGAGCA
24	CIDH919	Chr01	11719780	scaffold2130	592120	ACGACAGGGTTTCTTGGTCC	CCGGAGAAAAGAGGGTCGAC
25	CIDH197	Chr02	88100115	scaffold1897	344111	TGCCCTTCATTAAAAGACTCCA	AGTATTTGGTTACGTGCGTCT
26	CIDH547	Chr02	132604361	scaffold755	570927	TGGAGGACCTGCTTGTTGAC	ACGCGTCCAATTTTGTGTGT
27	CIDH604	Chr02	161011413	scaffold98	1211179	TCAACTTGGCAAGGCTGTCA	ATGGTGGAGACTGGAGAGGT
28	CIDH772	Chr02	20459868	scaffold1507	539152	TACAGCAGCGTCGCTTCATA	GGCTGGTTGGTGGATGAGTT
29	CIDH777	Chr02	95592113	scaffold1516	370129	AGAGGAGGAAGGGAGAGCAC	TCCAACACAAAAGAAAATTACCCCA
30	CIDH788	Chr02	117864103	scaffold1547	968809	TGGCTTCAAAGTATGACGAAGG	TCAGATCCAATGAAATGAAGTGTCA
31	CIDHjw1_2	Chr02	151305516	scaffold637	1105924	CCTTCTCCTCACTCTCAGCA	AGTTATTTGTCAAATCAAAGAAACAAGT
32	CIDHjw1_9	Chr02	152856470	scaffold3043	430349	CGGCTGGCTTTGACCAAAAG	ACAATGTAATTTCCCCCTCGCA
33	CIDHjw1_12	Chr02	153581751	scaffold1538	322665	GCAAAATGCAATGTTGAGGTAGT	TGGAACCACATGTTGCTTTCA
34	CIDHjw1_15	Chr02	153370294	scaffold1538	111208	AGGTCTGTGCGCTGAAATACA	AGCTGTGTGACTGAGAGCAA
35	CIDHjw1_19	Chr02	153806933	scaffold2933	195248	GGGGTATCTATTTGGTTGATTTCGT	GGCACGGATACATTCTATTAGCG
36	CIDHjw1_20	Chr02	153783234	scaffold2933	171549	TGGCAGCAACTCAGTGACAA	ACCCTCGGCTAAATGGTTGG
37	CIDHjw1_23	Chr02	154502051	scaffold1986	342209	CTCTTTGCTCTTCCATTTGCCA	TCCCACAATTATGTAGGTTTTGCA
38	CIDHjw1_24	Chr02	154828872	scaffold1986	669030	AGCAGTCCTTTGAGACTTGCT	CCAAGCGCTTAGTGATTTCTACG
39	CIDHjw1_27	Chr02	154349486	scaffold1986	189644	CAGAAGAAGGTAAGGGGAGACA	GCAAGCAAAGGCAAGAGGAA
40	CIDHjw2_2	Chr02	155703533	scaffold4337	23847	ACCAGAACAAGCAAAATATCAAGCA	GGGAAGGGTAAGGTGTACGC
41	CIDHjw2_6	Chr02	157582063	scaffold1266	221969	GGAGTTGGAGTTGTGTTTGACC	ATGTTGGGCTTGTGCTAGCA
42	CIDH117	Chr03	116993727	scaffold151	1025814	TCAGGGCTACTCCGATGCTA	TTGGGGTCGAACTAACGGTG
43	CIDH135	Chr03	53336749	scaffold1588	454515	ACACCCAAAATTCTGTGGCC	TCAATCACACCCCAAATCTCTCT
44	CIDH232	Chr03	28581639	scaffold2110	104761	AACGTGCATTGCAGGGTCTA	AGCAATCGGGCTGAACATCT
45	CIDH319	Chr03	200726649	scaffold295	429499	AAGGGCTCGGACGATGATTT	ATGAGACAATGCAGCCACCA
46	CIDH330	Chr03	10201593	scaffold3031	493069	GATTGAAGAGGGGGTGTGGG	TTGGATCTCCCATTGGCACC
47	CIDH338	Chr03	40482191	scaffold31	3854994	AGTGACGTACATATGACGCTTGA	AAACTGAACCAACCCGACCT
48	CIDH627	Chr03	251723206	scaffold10641	112780	TTTTCCAGGTTTTCTGCCGC	TCATTCTTTTTGAAACGGAGGGAA
49	CIDH633	Chr03	247379488	scaffold1076	1085976	AACTACCGTACGTGCATGGG	TGAAATTGGCTAGTTCGTGTCTCT
50	CIDH651	Chr03	31331892	scaffold1128	933462	TCCCAATGACTTTCCAGCCC	AATGGCGACTAATGGCAATCC
51	CIDH689	Chr03	212418637	scaffold1253	497736	AAGGGTCGTTTCTGGTCTGC	GGGTCCCGAGGCTTTCATAC
52	CIDH712	Chr03	3427642	scaffold13094	20889	ACCTTTGCATGATGTCCGGT	GGTCCCACTATGTTCCCCCT
53	CIDH794	Chr03	53336756	scaffold1588	454522	ACACCCAAAATTCTGTGGCC	TCAATCACACCCCAAATCTCTCT
54	CIDH104	Chr03	235424170	scaffold1414	146966	TCGGTTCCTCTCATGCCAAT	TCTAGTGTCAGTAGGAGGGAGT
55	CIDH481	Chr03	99431350	scaffold582	2969787	GAGGAAGGCTCGAGGTTGTC	GCTCTGTGCCACACTGGTAA
56	CIDH175	Chr04	28475430	scaffold1784	262563	CCGAGATGGATAACCGGTGG	TCTGGGTCGTTTAGCTTGGC
57	CIDH221	Chr04	10171225	scaffold2024	272213	AAAGACGGGCACGCCATATA	ACCACACCCGTAACTTGTGA
58	CIDH449	Chr04	43092449	scaffold489	850934	ACACGGTGGCAGTATTGGAG	AGCTGCAAGGGATTTGGTGA
59	CIDH501	Chr04	11463882	scaffold635	699555	ATTTCACACGTGGTAGCGGT	GGGTGAGGTTTGCGTACACT
60	CIDH621	Chr04	196419650	scaffold1039	256872	TGATGTCACAAATTAAATAGGGAGACA	TCCCGAATTCCACCCCTTTC
61	CIDH655	Chr04	28118544	scaffold1136	187687	GAAACCCCCTTCAGTCTCCC	CTGCGCACGGCTAAAAACTT
62	CIDH800	Chr04	9615698	scaffold1625	147973	GGTTGTTGCCTGCATAGGGA	TCTGCGGAAGAAAAGAGTGACA
63	CIDH811	Chr04	61093688	scaffold1673	1429546	CGCTACGAGTGGTACCTGAC	TGGGGATTGCTTCATTGGTGT
64	CIDH40	Chr05	50717	scaffold11224	50717	TCGCAACAACCTATCTCGTCT	TGTGCATTGTTTTGCTGCCT
65	CIDH58	Chr05	177471778	scaffold1207	1180552	CAGAAGCCTGTCCGTGAGAC	ATCACCATGCCCCTCCTACT
66	CIDH290	Chr05	8192984	scaffold2625	257877	TCCCACGGGAATTACAATGTTTG	AGCCCTCGATACATCCAATGA
67	CIDH360	Chr05	164134583	scaffold339	8450	CACTCTCTCCGCTTCGTCTT	CATTTGTTGGTTCTCAGCGGT
68	CIDH430	Chr05	66641469	scaffold446	1234698	GCAAAGTGGAAGAGGACCGA	ACCCAAGATGTTTTAGTCTCCCC
69	CIDH580	Chr05	200287815	scaffold875	479688	TCATCACTCGAACCCATGATCT	GGTCATTGTTGATTGTGAGTGGT
70	CIDH709	Chr05	163168562	scaffold1305	624478	CCAATTGGCCTTTAAGTTCCCT	TGACTTTTCCATTAACTGCAAGTTG
71	CIDH726	Chr05	192801188	scaffold1361	203407	TCCAAAGCAACCCTTGGACA	ACCCAAGTTTCTAGCCAAACCA
72	CIDH727	Chr05	17784292	scaffold1364	266887	TTCTTCCAACCTTGTCCCTTTT	AAAACTATGGCTAGCGTGGC
73	CIDH983	Chr05	27721647	scaffold2437	1147457	GTCGGAAGCATTTTCTAACCCA	TCGCCTGGGTATCGGATTTG
74	CIDH13	Chr06	7581425	scaffold1018	420971	TCATCAGCCCAAGCAACTAACT	GTTAGGGATGTGCGGGGAAA
75	CIDH261	Chr06	33282221	scaffold2366	96797	GCCACTGGCCATGTAAGTCT	CACTCATTTTGCTGCCACCG
76	CIDH420	Chr06	1226400	scaffold4316	577347	ACGACTAACCTACCATGCCG	GGACAAAAGTGTAGACGGTGC
77	CIDH640	Chr06	163563880	scaffold1099	844027	TAGGCCTACGGACATGGAGT	TCCCTTAGACACAACTATGCTCA
78	CIDH763	Chr06	77821890	scaffold1474	1483974	GGGGTCTCTAAGCGATGTGG	GGAAGCGATCTCAAATGCATCT
79	CIDH769	Chr06	206182320	scaffold1502	136539	TCTATCTCTACTCATTTTATCTTCAACA	CAAATGCATGAGAAGGGCAA
80	CIDH913	Chr06	142866098	scaffold21	227321	ATAAGGGGTTGGTCATGGCG	ACAGTCACCTAAGGACGGGT
81	CIDH949	Chr06	32975405	scaffold2250	1033720	TCCAAGAGCTCACCTTCAAGT	AAGCACCGTGTGACTCTAGG
82	CIDH951	Chr06	106975480	scaffold228	1803304	GGGGCGTTACAGTTATGATCGA	ATTTGAGGGGTCTGCCGATG
83	CIDH199	Chr06	207542938	scaffold1917	936665	GCCAAACGGCTCTGATAAAGA	TCTTGAGTGGCCACTTGACT
84	CIDH359	Chr07	25157549	scaffold3358	273301	TCCTATCCAAACGAGCTCTAAGT	TGCATCACAACTTTCAAGCGA
85	CIDH373	Chr07	18327209	scaffold3581	410362	ACAAGCCAGCAAATTGAAATGTC	ATCAGGATCGACCCAAACCG
86	CIDH426	Chr07	218309660	scaffold439	674323	GAGTTGTCGTTGGCAATGGC	ACGGCTTTCACGATAACTCCT
87	CIDH668	Chr07	56592577	scaffold1189	1208538	AGTTTTTGGGAAAAGGGTCCA	ACACGTCTGAATTTTGTGGGA
88	CIDH921	Chr07	86473384	scaffold214	1259302	TGGTCAAAGAAAGATGTCACATCAC	ACGCTAGTCTCTAAGGCACC
89	CIDH20	Chr08	105235478	scaffold1050	1787976	GCTCAGCCTACTCCCTCAAC	ACCCAACTCAGCCTTAGGTG
90	CIDH52	Chr08	128406897	scaffold1183	238157	TTTCAGGGCCCAAGAACAGG	CGGTAACTCAAGTTATGCCACG
91	CIDH222	Chr08	145983053	scaffold2049	225712	GTATGTGCAGCCTGCCTACA	GTCTTTCCCTTTTCAGCGACG
92	CIDH270	Chr08	119247857	scaffold2457	599496	TCCATGAGTGATCAAGAGAGGA	AATAAGAGGCGCAACTGTCG
93	CIDH345	Chr08	101062237	scaffold3200	366418	AGCCCAATAGAAAGATTGCTCA	CGCTGAATTTTGAAATATTTAGTCTGG
94	CIDH366	Chr08	131241528	scaffold3468	521100	TGAGGCCCCTAAATCCCCAT	AGAACGAGACTTGCCGGAAG
95	CIDH609	Chr08	139807510	scaffold10	987953	ATTGGACTAGGGACAACCGT	CCACCTAGCTAGTACATCACGT
96	CIDH636	Chr08	96580294	scaffold1089	3315159	CCCCCTAACCCAATATAGCCG	AGAGAGTGAAACAGAGAGAAAAACAA
97	CIDH645	Chr08	141054848	scaffold1113	1122900	ACCTACCTCACAGGCCAGAA	TCCAACCCAAGTCCTTGCAG
98	CIDH669	Chr08	127489838	scaffold1192	1546330	AAGATGTCGGTGACTGGCTG	GCTTCGATCCTTTGGGTCGA
99	CIDH760	Chr08	98199314	scaffold1464	251436	ATAGATGTTGGGCTCGTGCT	AAGGATCTGTCTCTTTTTGTGTCA
100	CIDH805	Chr08	134508779	scaffold1657	373167	AATGTCACGGGTTCAAGCCT	TGGGAAGAGTATGCAGCATGT
101	CIDH941	Chr08	22973262	scaffold221	903320	AAGGCCCCCTACCCCTATAC	TGGATGGCAAAGGTGAGTCA
102	CIDH233	Chr09	214169418	scaffold2112	151354	TCCCATGGTGAAAGGCTTCTC	CTCGTCCATTATTCGACCGGT
103	CIDH247	Chr09	213829991	scaffold2241	879708	TAGCTTCTGCATCCGCTCTC	TCAGGGGACACAGTACATGC
104	CIDH389	Chr09	12861862	scaffold3769	20382	AATCGGGTACACTGCACACC	ACCAGGTCCCGTGCATATTC
105	CIDH390	Chr09	1038589	scaffold3786	568370	TGTGCGTAAACATGTCATACGAA	TGGTTGTGGGATGGAACGTT
106	CIDH453	Chr09	9583326	scaffold4978	164716	ACACATGAGTATGTTAAATATATACGTTT	GCTGACCCGACTACTTACAA
107	CIDH634	Chr09	48582331	scaffold1080	430934	TGGCGCAAATGAGATTTCGAC	CGTGTTGACATGGAGGTTTATGT
108	CIDH747	Chr09	229363650	scaffold14206	28221	TTGTCTTGAGATGGTACGACT	TGTGCGTGAGTTTTCAACTG
109	CIDH826	Chr09	133525755	scaffold1748	1880866	GGGCAACACTGGACCCATAT	ACATCGCATCAGGACACACC
110	CIDH34	Chr09	4940849	scaffold10956	151640	TCCATGAGAGTCCACCATTTCA	TCAGACATCGATGGACAGGT
111	CIDH743	Chr09	38611316	scaffold1412	76404	GAGAGTGTGTTACATGCGCC	TCCATCACTTTCCCCACACC
112	CIDH123	Chr10	47162342	scaffold1526	62016	GGCAAGCCATTGAAAAGCCA	ACATCAACTTGATCATGGGGTCA
113	CIDH125	Chr10	20031452	scaffold1537	1732317	GAAAGGCCTTGAGGGTCACA	GACCTCCACCATCAAGGCAA
114	CIDH356	Chr10	97561246	scaffold3352	635253	AAGTTCCATGGCCTAGGCTG	GGTCCATAAACGTAGGGCCC
115	CIDH607	Chr10	125274227	scaffold999	1698089	TTTGACACGAGCACGACATT	AGGCCTTCATTAACCATGATTACA
116	CIDH703	Chr10	194263177	scaffold1291	463229	TGAAGTTCTTCCTGCACTTCTGA	CCTGACACAATCCTTGGTGC
117	CIDH793	Chr10	200087632	scaffold1582	532114	ACCACTAACAGAGGGACAATGAA	CGTGAATACGTGTGCATGGC
118	CIDH985	Chr10	50049823	scaffold2442	731919	CAGTGCACCTTTAGTTGCGG	CTGCGTACATCGTACCCTCC
119	CIDH370	Chr10	154953752	scaffold353	46328	TCATACATGGTTGCAAGGGGT	CCAGAATTGGTGCTACTAAGGC
120	CIDH142	Chr11	75186837	scaffold16407	40984	AATTGGTGGAGGCTTATGAGGT	TTACTTGAGTTTGGGCCCGG
121	CIDH185	Chr11	81096928	scaffold1842	1809110	CTTAAGGCCAAGACCCATGC	TGAACTGGGAAAACGGCTTT
122	CIDH203	Chr11	188090305	scaffold1934	390161	CCAAATCCGGGCAGGTTGTA	CGGTAAGGTGCTCAAGCTGT
123	CIDH561	Chr11	18705182	scaffold80	188798	TGTGTGCATGTGTGTGTTCA	TTCCGTGTGCCTAATTTATCACT
124	CIDH799	Chr11	204315429	scaffold1623	139473	ACTCACAGTCCTTAAACTTACAAAACT	TGCCACTATAAATCCATCACCGA
125	CIDH975	Chr11	26740191	scaffold2412	352567	TGATAGAAGAGCGGAGGTTT	AGGTTTTAATGAGGCTGAGTT
126	CIDH38	Chr11	3546006	scaffold1105	202736	GGGTAACATCTACGTACACCCA	TGGAGGGATCCTTTCTCGGA
127	CIDH223	Chr11	209530609	scaffold205	768395	TGTCACCCACATTAGGAGGAG	AGCCCTTAGGAGTAGGACGT
128	CIDH91	Chr12	207437929	scaffold1375	365738	ACTTGGACTTTAGCTGGGCA	CGTCCATCAAACAACTGCTTCA
129	CIDH133	Chr12	5061779	scaffold157	222622	TGAGGAAATGTAGGCAGGCA	CACTGAACGCCTTGGTTTCTG
130	CIDH165	Chr12	27808388	scaffold1718	1181264	GAGGCTGACTCTGTGCACAT	GTTGGGCTGACCTACTGCAT
131	CIDH202	Chr12	181801521	scaffold1931	724548	TGGGCTTTTGAGCGAGAGAA	TGCAATGGGTTCCTAAGGCT
132	CIDH262	Chr12	40738932	scaffold2383	892615	TCCCTTCGTAATCAGTTTCCAGA	TTCAAACGCCGGAATGACAT
133	CIDH563	Chr12	170734595	scaffold807	735421	ACAAGGAGAAAAGGGGCCTT	CTGTATCTCGGCTTAAAGGGGT
134	CIDH584	Chr12	201040199	scaffold89	331770	CGCTCCGCAAGATCAATTTGA	CCGACAACGTAAAGATTGTGTCA
135	CIDH587	Chr12	11967427	scaffold910	191561	CACTGTGGCGGATTGAGGAT	CACATGATGAGATTTTGCCCCA
136	CIDH673	Chr12	229490399	scaffold12018	28720	TCTCAACTGAGAGTGCACGC	AGAGCCCTTATTCCCAGGCT
137	CIDH845	Chr12	176963864	scaffold182	677580	ACCGTTGACACTTCCATGCT	AATCCCCACGTGCAGTTCAT
138	CIDH908	Chr12	17270486	scaffold2069	178077	GCGGAGTCTTTTAATGAAGGGC	TGCCTTGATGCATAAAGCTGTC
139	CIDH969	Chr12	40632249	scaffold2383	785932	CTCTCCTTTACGCCAACGGT	ATGGGAAGGGGTTGTAAGCG
140	CIDH126	Chr12	193091412	scaffold1541	73719	GTGGTTTGAATCCACTGCCG	AAGGTATCCTAGGCTTACAAGTGT
aThe markers (total number is 11) with yellow background color were not integrated into the BY map.
