# Supplementary material for: Construction of an Interspecific Genetic Map Based on InDel and SSR for Mapping the QTLs Affecting the Initiation of Flower Primordia in Pepper (Capsicum spp.)
Source: PLoS One. 2015 Mar 17;10(3):e0119389. doi: 10.1371/journal.pone.0119389 (PMC4363154; doi:10.1371/journal.pone.0119389)
Supplement: S2 Table — (XLSX) [file pone.0119389.s003.xlsx]

## Sheet: S2 Table
S2 Table. The primer sequences and BLAST-based chromosome mapping information of SSR markers from different sources.
	Primer namea	Chromosome	Forward primer sequence (5'-3')	Forward startb	Forward end	Reverse primer sequence (5'-3')	Reverse start	Reverse end	Sources
1	AF244121	Chr03	TACCTCCTCGCCAATCCTTCTG	254256383	254256404	TTGAAAGTTCTTTCCATGACAACC	254256620	254256597	Lee et al. 2004
2	Hpms1_106	Chr00	TCCAAACTACAAGCCTGCCTAACC	-	-	TTTTGCATTATTGAGTCCCACAGC	-	-	Lee et al. 2004
3	Hpms1_143	Chr02	AATGCTGAGCTGGCAAGGAAAG	68151002	68150981	TGAAGGCAGTAGGTGGGGAGTG	68150780	68150801	Lee et al. 2004
4	Hpms1_148	Chr00	GGCGGAGAAGAACTAGACGATTAGC	-	-	CCACCCAATCCACATAGACG	-	-	Lee et al. 2004
5	Hpms1_166	Chr07	CTCCTTCGGAAATGCATGATGG	165817569	165817548	CAGCACTTTGATTCCAGAACTTCG	165817438	165817461	Lee et al. 2004
6	Hpms1_274	Chr07	TCCCAGACCCCTCGTGATAG	214135683	214135664	TCCTGCTCCTTCCACAACTG	214135510	214135529	Lee et al. 2004
7	Hpms1_3	Chr00	TGGGAAATAGGATGCGCTAAACC	-	-	AACTTTAAGACTCAAAATCCATAACC	-	-	Lee et al. 2004
8	Hpms2_18	Chr00	CCTCCCCAGACCCTACTTTATGC	-	-	TCAACCAAACAAGTCGAAGTCAGC	-	-	Lee et al. 2004
9	Hpms2_23	Chr05	CCCTCGGCTCAGGATAAATACC	164893590	164893569	CCCCAGACTCCCACTTTGTG	164893465	164893484	Lee et al. 2004
10	Hpms2_24	Chr09	TCGTATTGGCTTGTGATTTACCG	12211361	12211383	TTGAATCGAATACCCGCAGGAG	12211553	12211532	Lee et al. 2004
11	Hpms2_2	Chr00	GCAAGGATGCTTAGTTGGGTGTC	-	-	TCCCAAAATTACCTTGCAGCAC	-	-	Lee et al. 2004
12	HpmsAT2_20	Chr00	TGCACTGTCTTGTGTTAAAATGACG	-	-	AAAATTGCACAAATATGGCTGCTG	-	-	Lee et al. 2004
13	HpmsCaSIG19	Chr07	CATGAATTTCGTCTTGAAGGTCCC	221289795	221289818	AAGGGTGTATCGTACGCAGCCTTA	221290016	221289993	Lee et al. 2004
14	GPMS103	Chr00	TGGCAGTTGCAATATCAATCTC	-	-	AAACCTTGTCACGCATCCAT	-	-	Nagy I et al. 2007
15	GPMS113	Chr00	GCACAAGTCAATCCAAACGA	-	-	CAAAAAGATGATGATGGATGAGA	-	-	Nagy I et al. 2007
16	GPMS157	Chr04	AATGCGCTGAAACCCAATAC	74657476	74657495	TTTGAGGAAACACTAAAAAGTGTCC	74657764	74657740	Nagy I et al. 2007
17	PSE013	Chr00	GCCGCTTATCGCTACCCCT	-	-	ACCTCAACGGCTTCGCATCA	-	-	Our group
18	PSE015	Chr03	CACTTGCCAGACCCAATACA	33312873	33312854	CGGTGGAGCCTCCTCTTTCT	33312448	33312467	Our group
19	PSE019	Chr09	AGTTGGACACGTCGAGAAG	5350634	5350652	TATCATAGGAGACAGACACCC	5350887	5350867	Our group
20	PSE030	Chr02	CGAAAATGAAAATGGTAAAG	133999382	133999401	GTAGTAACGAAGCAGAACGA	133999651	133999632	Our group
21	PSE035	Chr00	GACGAGGGGATTATGTAGC	-	-	GGTATGGATAAGACGCAAA	-	-	Our group
22	PSE041	Chr01	CTGATGAATCCTGGTTATG	231142405	231142387	GGTATCCCGACAAACTGCT	231142221	231142239	Our group
23	PSE048	Chr03	AAACGGCGACATTTCACAAC	14909259	14909278	AAACTCCTCCGGTCCATCAC	14909526	14909507	Our group
24	PSE056	Chr06	TTTGTGGGAATACACTGGG	216513270	216513288	AAGATGAGCCGCGATAAGT	216513522	216513504	Our group
25	PSE074	Chr12	ACAAATGGTAATAATACAGC	3461512	3461531	ATGTTCTTCCAAACTCAT	3461624	3461607	Our group
26	PSE075	Chr07	TGAAGAGTGAAGTGGTGGAA	157961435	157961416	ATTACGGGAGGCAAGATTTA	157961200	157961219	Our group
27	PSE080	Chr00	CCGACTGACGGAGATTTCTA	-	-	TCCAACATCACCACCAACAT	-	-	Our group
28	PSE087	Chr04	TGAAGTCCCATATTTGAAGCAG	191130004	191129983	AACTTTGGCATTTGTGGTCTGA	191129884	191129905	Our group
29	PSE089	Chr12	TCTTGTACTTGTTCAAGAAACA	208987071	208987050	GTGTCTCAACATAATAATCAATAA	208986864	208986887	Our group
30	PSE102	Chr01	CCAAGAAATCCCATAAAG	6563057	6563040	CAGTACACCAGGACCACA	6562838	6562855	Our group
31	PSE128	Chr00	ATACAATACCCACATGCTTCTT	-	-	TTTGAGTAAACCGTAGCAACTA	-	-	Our group
32	PSE129	Chr12	TTTCTCATCTTTCATCCCTTTG	9578946	9578967	ATTGCTTCGCCTCTGTTTCG	9579084	9579065	Our group
33	PSE132	Chr08	ATGTAGCGTAAGATACCCAC	132339614	132339595	CTAGTAGACGAAACAAGAACAA	132339502	132339523	Our group
34	PSE139	Chr08	TTTGTTCACTTGCCCTAT	127239984	127240001	GACGGAATTTGTACGCTA	127240091	127240074	Our group
35	PSE145	Chr12	AGTCCGTATTTGCTCCTA	65681078	65681061	TTTGCCTATCTCACCTAT	65680932	65680949	Our group
36	PSE154	Chr00	GGCTCATTCCTTTGAACCTCAA	-	-	GGGAAGTCTTGTGCTTATGGGA	-	-	Our group
37	PSE163	Chr00	TGGAGCAGGAGTATTGATGG	-	-	ACGGGAAATGAAAGTTGTTA	-	-	Our group
38	PSE172	Chr01	GCCTCACGAATTAAAGTTTCCC	284316373	284316352	TTGTGGACTCCGAATGGATGAC	284316107	284316128	Our group
39	PSE185	Chr08	CACTCGCTAAATTCACCTTT	140944756	140944775	GAATCGCACTTTGTTCTCCT	140944879	140944860	Our group
40	PSE189	Chr08	CACAGAAGAAGGAGAAGAAG	151477818	151477799	CCTGAGACGACAACTTTTAC	151477586	151477605	Our group
41	PSE206	Chr12	CCTCCATTGAATTTATCC	2941382	2941365	TTCCTGCCTCAGTCTTTA	2941239	2941256	Our group
42	PSE219	Chr00	GGGTCATTCACTAAATTAAAAT	-	-	ATGAAATGTGAGTTTTGGGAT	-	-	Our group
43	PSE233	Chr00	TGCTGCTTAAACCTCTAAATAT	-	-	AGTGTATGAGAAGAGTGGGTAAT	-	-	Our group
44	PSE240	Chr08	AAATTGTTTCCGATAGACAGA	122825324	122825344	TTTAGCATCCAACCTTCACTT	122825590	122825570	Our group
45	PSE242	Chr12	TACAAATTAGGCTGAGTGA	81575623	81575605	ACTTAGATTCAAAGGCAAC	81575426	81575444	Our group
46	PSE264	Chr03	GCACAACCTTCAGCCATAT	95195802	95195820	GGTCCATCTTTGTCCCTAT	95196092	95196074	Our group
47	PSE272	Chr07	AGTAGTAGTAAGAAGCGTCCTG	215980927	215980948	ATAAAACTGACAATCCCCAAC	215981188	215981168	Our group
48	PSE278	Chr00	ACCCAAGAAAGCATTTGAATTAGC	-	-	AACGGAACATTGGCAGTAAGG	-	-	Our group
49	PSE282	Chr02	TTAACTCAACATTACGTCGTGG	149858693	149858714	GTTGTAGATCCTCTGACCCTGA	149858954	149858933	Our group
50	PSE288	Chr02	ACATTGTCTGATCTTCCTTGAGT	116217713	116217691	TAAGCCTTCCACCAGTATGAGTA	116217452	116217474	Our group
51	PSE297	Chr00	CCTAACTCTTCCCACCACCTC	-	-	GTTGTCGTAGACCACCCATTT	-	-	Our group
52	PSE303	Chr09	TGTTGGTTCATCATCATCGTCAT	7016887	7016865	GATTGCAGCTTCTTTCTCATCCT	7016734	7016756	Our group
53	PSE312	Chr00	ACCGAAGTTTTCCCTTCATAG	-	-	CTGTTGGCAAATTCATTACAT	-	-	Our group
54	PSE326	Chr01	TGAGCTATTCGTCATCCATTT	6110934	6110914	TTCCTCCATTATTACCTCTTTG	6110747	6110768	Our group
55	PSE342	Chr02	TTGGTACTACGACTCCGAAAA	98743981	98744001	CTGTGAGGATGATTGGAACTT	98744102	98744082	Our group
56	PSE346	Chr08	AAACTGAGTTTGGAAGGATAGA	146327550	146327571	TAACCTGTGGAAGATTGAGATA	146327717	146327696	Our group
57	PSE348	Chr04	TGCCCTAAACACCTAAACCCTT	23581862	23581883	CTTCTTTGCAGCAGCGACTGG	23582045	23582025	Our group
58	PSE356	Chr09	AGGTATCATCGTAACTCTGCTT	9979704	9979725	AGGGTACTTTTCCATTTATCCA	9979920	9979899	Our group
59	PSE360	Chr09	ACTCCCTAATGGCCTCTGTG	172561637	172561618	AGTGAAGGACCTTTGTCTCG	172561413	172561432	Our group
60	PSE367	Chr10	TAACTAATGACCTTACACTTCCCTT	142618631	142618655	TCAACTGCTTTTAACTTGCCTGA	142618907	142618885	Our group
61	PSE369	Chr08	CCTTGGTTTCTATTTTGATGC	136549183	136549163	AAAGGGTGTTTGCTATCTCAG	136549002	136549022	Our group
62	PSE376	Chr12	GCCAAATTCCAAATTACACTCAA	8710041	8710019	AAAAGCAAATCAAATCACCTGTT	8709851	8709873	Our group
63	PSE401	Chr01	AGGAATTGATAAAGCGTGAG	11492382	11492363	TCCTTCTTGGTCGTATCTTG	11492085	11492104	Our group
64	PSE417	Chr08	TATTTCCGTTACAACGCTAAAC	148843163	148843142	ATCAACCAGCAGCATACTATCA	148843036	148843057	Our group
65	PSE423	Chr09	CAAAGCACAATGACGAATGTTAC	142414031	142414053	CAGAAGTCTTGCAGGTTTCCAGT	142414174	142414152	Our group
66	PSE437	Chr03	ATCGACTTTCCATCATGCTTGTC	4203395	4203373	AGTTTGTTTCTCCGAATCCTCCA	4203135	4203157	Our group
67	PSE443	Chr03	TGCTGCTACTCCCAATTCTAA	2350381	2350401	GATTTTCCTTTACCCTTTTCA	2350567	2350547	Our group
68	PSE449	Chr00	ATTACATTTCTACCCCTCCCCTCT	-	-	GTAGCCATTCGTCAAGTGTCTCA	-	-	Our group
69	PSE455	Chr00	TTATCTATCTATCACTTTCGTGTATG	-	-	CTGTTTAGTTTCTTTGTGCCTC	-	-	Our group
70	PSE471	Chr03	ACTACACTACTCTTCCCTACCC	3957900	3957879	CTGTTTCTTCGTTCGCTTCC	3957631	3957650	Our group
71	PSE492	Chr03	TCCAACACTGCTCCGCCTTATT	18414182	18414161	TCACCATGAACATCATCACCCT	18414025	18414046	Our group
72	PSE508	Chr01	ACAGCGAGACGAGAACAGAGCCA	29553187	29553165	ACAAAGCCGAAGGTGAGCATAGA	29552848	29552870	Our group
73	PSE510	Chr06	ATGGCGGACGTAGCAGTAGGTTTG	224171	224148	TTATGCGTTGGAGTGGACTTTGGA	224046	224069	Our group
74	PSE543	Chr08	TTCCGAAAGGTTGAAGGAAGA	142744335	142744355	CAACAGGACCAAGAATGATAAATG	142744597	142744574	Our group
75	PSE556	Chr06	TATGCGTTGGAGTGGACTTTGGA	224047	224069	ATGGCGGACGTAGCAGTAGGTTT	224171	224149	Our group
76	PSE059	Chr00	ACTACCCTAATTGACCATCC	-	-	CTGTTCGTATTTAGCTTTCG	-	-	Our group
77	PSE159	Chr07	ACTATTCCCGTCTTTCCAGG	176541835	176541854	ATGTCGATGCCAAACTCTTT	176542029	176542010	Our group
78	PSE454	Chr05	TATTTGTCCAATCTGTCGATC	67352674	67352654	AAAACCTCATCAGAAATCCTT	67352502	67352522	Our group
79	PSE083	Chr11	GCCCCAAATAAATGAATAAGT	6115726	6115706	GAGTCGAAAGAAAGTCCAAAA	6115510	6115530	Our group
80	PSE114	Chr00	TATCATCGGGTGTTTATCGAATC	-	-	ACAAAATGGAATATGGGAAGAAT	-	-	Our group
81	EPMS340	Chr04	AAACCTAGTGACTGGCGAGC	205165676	205165695	AACGTTTTGCATAACGGAGG	205165946	205165927	Portis et al. 2007
82	EPMS342	Chr08	CTGGTAGTTGCAAGAGTAGATCG	153276645	153276623	ATGATCTTTGACGACGAGGG	153276317	153276336	Portis et al. 2007
83	EPMS378	Chr01	CGAAGATCACCACCACACTG	169865228	169865209	ACATTTTCACTGCCGGAGAC	169865118	169865137	Portis et al. 2007
84	EPMS391	Chr11	TTTCTTCTCTGGCCCTTTTG	187059483	187059502	ACGCCTATTGCGAATTTCAG	187059668	187059649	Portis et al. 2007
85	EPMS397	Chr01	GCACCCTCCCAATACAAATC	225547948	225547929	GATCACGGAGAAAGCAAAGG	225547834	225547853	Portis et al. 2007
86	EPMS409	Chr00	ATACTAAGGCGTTTGGTCGG	-	-	ACAATTGGGGATGCAGAAAG	-	-	Portis et al. 2007
87	EPMS410	Chr00	GGAAACTAAACACACTTTCTCTCTC	-	-	ACTGGACGCCAGTTTGATTC	-	-	Portis et al. 2007
88	EPMS419	Chr00	TTCAGGTGCAGGTATCATCG	-	-	GGGTACTTGTCCATTTATCCAG	-	-	Portis et al. 2007
89	EPMS448	Chr05	GGGACGTATTTTCGAAGAGG	1776007	1776026	CTTCGCCTTGTTGACTAGGG	1776146	1776127	Portis et al. 2007
90	EPMS543	Chr12	CTCTGCCCTCCTCAACCC	20830727	20830710	AAAATATGGTCGGAGATCCG	20830628	20830647	Portis et al. 2007
91	EPMS554	Chr04	CATCATTTCTCCCCAATTCC	499370	499389	GTGGTGGGTGGGGTAAAAAG	499571	499552	Portis et al. 2007
92	EPMS561	Chr11	ATTGGACTTCAAATTTGGCC	90049946	90049927	AAACCAAAATCAGCATTAAAATATAAAC	90049836	90049863	Portis et al. 2007
93	EPMS563	Chr00	CTCATTACCACTTCATACAAAACAG	-	-	TGCAGTAGGTGTTGCTACGG	-	-	Portis et al. 2007
94	EPMS670	Chr05	TCACAAAGATGGAGAAGGGAA	202771817	202771837	CAATCACTGTCACTGCTACTGCT	202771918	202771896	Portis et al. 2007
95	EPMS677	Chr02	ATCTGCCCTTATCGATGCAC	154821468	154821487	CCGAATTGTGGAGGAAACAT	154821683	154821664	Portis et al. 2007
96	EPMS683	Chr03	AAATGGATCCCAACAACCAA	232351700	232351681	GGAGTTGAAAACGGTGGAGA	232351501	232351520	Portis et al. 2007
97	EPMS694	Chr00	CTAGTACGAGGCAGGGGAGG	-	-	CCAGATCCCGCTTTTGACTA	-	-	Portis et al. 2007
98	EPMS697	Chr02	ATGTCGCTCGCAATTTCACT	144089542	144089561	CGTAGGGAGGAGCGATAGAG	144089661	144089642	Portis et al. 2007
99	EPMS709	Chr01	ACGCCGAGGACTATGATGAC	297385480	297385461	TTCTTCATCCTCAGCGTGTG	297385218	297385237	Portis et al. 2007
100	EPMS755	Chr02	CGCTCGCTACCCTTTCATTA	160998342	160998361	AATTTCGGAAGGGCAAAGAT	160998482	160998463	Portis et al. 2007
101	EPMS923	Chr07	CAAAACCAAATAGGTCCCCC	221288915	221288935	CGCGCAATAATTCAATATCG	221289206	221289187	Portis et al. 2007
102	EPMS643	Chr00	CCAAGATCAACTCTTACGCTAT	-	-	CCCCTCAAGAATTCCCTCCAT	-	-	Portis et al. 2007
aA total of 7 markers ( yellow background color) were not integrated, of which 4 marker with bold type were in inconsistent between SCL-grouping and physical grouping.
bThe forward start position of SSR markers was used for drawing the physical map.
