# Supplementary material for: Construction of an Interspecific Genetic Map Based on InDel and SSR for Mapping the QTLs Affecting the Initiation of Flower Primordia in Pepper (Capsicum spp.)
Source: PLoS One. 2015 Mar 17;10(3):e0119389. doi: 10.1371/journal.pone.0119389 (PMC4363154; doi:10.1371/journal.pone.0119389)
Supplement: S3 Table — (XLSX) [file pone.0119389.s004.xlsx]

## Sheet: S3 Table
S3 Table. The genetic position and segregation distortion of 224 markers mapped on the BY map.
Nr	Locus	Group	Chromosome	Genecit position (Kosambi)	A (homozygote as BA3)	H (heterozygote=F1)	B (homozygote as YNXML)	C (not A)	D (not B)	X2	aSignificance levels
1	PSE326	1	P1	0	25	78	51	0	0	8.81	**
2	EPMS709	1	P1	0.342	34	85	35	0	0	1.68	-
3	PSE102	1	P1	10.819	34	89	31	0	0	3.86	-
4	CIDH823	1	P1	13.061	32	91	31	0	0	5.1	*
5	CIDH919	1	P1	15.041	36	84	34	0	0	1.32	-
6	CIDH96	1	P1	17.425	22	104	26	0	0	20.84	*******
7	PSE401	1	P1	17.791	32	85	37	0	0	1.99	-
8	CIDH304	1	P1	20.573	31	86	37	0	0	2.57	-
9	PSE508	1	P1	25.759	34	83	37	0	0	1.05	-
10	CIDH404	1	P1	31.851	15	102	37	0	0	22.52	*******
11	CIDH502	1	P1	36.259	24	107	23	0	0	23.39	*******
12	CIDH614	1	P1	45.228	36	88	29	0	0	4.1	-
13	EPMS397	1	P1	46.985	36	93	25	0	0	8.22	**
14	PSE041	1	P1	48.16	35	95	24	0	0	9.99	***
15	PSE297	1	P1	50.335	36	94	24	0	0	9.38	***
16	CIDH662	1	P1	50.783	21	73	60	0	0	20.17	*******
17	CIDH734	1	P1	53.991	34	97	23	0	0	11.96	****
18	CIDH682	1	P1	58.863	26	93	35	0	0	7.7	**
19	EPMS378	1	P1	64.755	28	89	37	0	0	4.79	*
20	CIDH289	1	P1	78.348	0	0	37	0	117	0.08	-
21	PSE172	1	P1	78.571	25	80	49	0	0	7.71	**
22	CIDH772	2	P2	0	41	78	35	0	0	0.49	-
23	Hpms1_143	2	P2	4.209	38	84	32	0	0	1.74	-
24	Hpms1_106	2	P2	4.839	38	81	35	0	0	0.53	-
25	CIDH197	2	P2	10.17	33	81	40	0	0	1.05	-
26	PSE342	2	P2	13.36	44	80	30	0	0	2.78	-
27	CIDH777	2	P2	16.872	38	82	34	0	0	0.86	-
28	EPMS409	2	P2	30.599	43	79	32	0	0	1.68	-
29	PSE288	2	P2	34.836	46	64	44	0	0	4.44	-
30	CIDH788	2	P2	38.278	47	78	29	0	0	4.23	-
31	CIDH547	2	P2	47.468	53	67	34	0	0	7.29	**
32	PSE030	2	P2	51.652	54	72	28	0	0	9.43	***
33	EPMS697	2	P2	59.297	47	78	25	0	0	6.69	**
34	PSE282	2	P2	66.582	42	86	26	0	0	5.43	*
35	PSE312	2	P2	68.832	43	71	40	0	0	1.05	-
36	CIDHjw1_2	2	P2	70.785	42	79	33	0	0	1.16	-
37	CIDHjw1_9	2	P2	73.304	42	82	30	0	0	2.52	-
38	CIDHjw1_15	2	P2	74.309	42	83	29	0	0	3.13	-
39	CIDHjw1_12	2	P2	74.409	41	84	29	0	0	3.14	-
40	CIDHjw1_20	2	P2	76.023	47	77	30	0	0	3.75	-
41	CIDHjw1_19	2	P2	76.25	47	78	29	0	0	4.23	-
42	CIDHjw1_27	2	P2	77.292	43	78	33	0	0	1.32	-
43	CIDHjw1_23	2	P2	77.921	43	81	30	0	0	2.61	-
44	EPMS677	2	P2	78.758	40	82	32	0	0	1.48	-
45	CIDHjw1_24	2	P2	79.624	41	82	31	0	0	1.95	-
46	CIDHjw2_2	2	P2	80.645	40	86	28	0	0	3.97	-
47	CIDHjw2_6	2	P2	85.876	34	89	31	0	0	3.86	-
48	CIDH604	2	P2	92.193	31	85	38	0	0	2.3	-
49	EPMS755	2	P2	95.518	24	89	40	0	0	7.43	**
50	PSE443	3	P3	0	40	89	25	0	0	6.66	**
51	CIDH712	3	P3	3.255	43	79	32	0	0	1.68	-
52	PSE437	3	P3	5.865	45	78	31	0	0	2.57	-
53	PSE471	3	P3	8.022	43	87	24	0	0	7.29	**
54	CIDH330	3	P3	13.632	48	74	31	0	0	3.94	-
55	PSE492	3	P3	27.191	53	80	21	0	0	13.53	****
56	CIDH651	3	P3	36.405	40	108	6	0	0	39.97	*******
57	CIDH232	3	P3	42.672	43	88	23	0	0	8.34	**
58	PSE015	3	P3	47.427	39	93	21	0	0	11.35	****
59	PSE449	3	P3	60.051	37	81	36	0	0	0.43	-
60	CIDH135	3	P3	66.217	31	77	46	0	0	2.92	-
61	CIDH794	3	P3	67.545	33	76	45	0	0	1.9	-
62	CIDH117	3	P3	76.418	29	78	47	0	0	4.23	-
63	PSE264	3	P3	76.988	29	79	46	0	0	3.86	-
64	CIDH319	3	P3	80.467	28	81	45	0	0	4.17	-
65	CIDH689	3	P3	83.587	25	73	56	0	0	12.9	****
66	EPMS683	3	P3	95.724	45	61	48	0	0	6.77	**
67	CIDH338	3	P3	100.964	114	9	31	0	0	209.57	*******
68	AF244121	3	P3	127.547	33	62	59	0	0	14.62	*****
69	CIDH627	3	P3	139.84	33	79	42	0	0	1.16	-
70	CIDH633	3	P3	143.263	32	77	45	0	0	2.19	-
71	CIDH175	4	P4	0	28	91	35	0	0	5.73	*
72	CIDH655	4	P4	5.623	33	98	23	0	0	12.75	****
73	EPMS563	4	P4	10.912	37	90	27	0	0	5.69	*
74	PSE348	4	P4	17.468	25	85	44	0	0	6.35	**
75	CIDH501	4	P4	29.989	32	74	48	0	0	3.56	-
76	CIDH221	4	P4	32.262	31	81	41	0	0	1.84	-
77	CIDH800	4	P4	34.114	30	75	49	0	0	4.79	*
78	GPMS157	4	P4	38.379	30	63	61	0	0	17.57	******
79	CIDH449	4	P4	39.063	30	86	38	0	0	2.94	-
80	CIDH811	4	P4	46.496	29	87	38	0	0	3.65	-
81	EPMS554	4	P4	51.726	27	86	41	0	0	4.65	*
82	CIDH621	4	P4	54.896	33	87	34	0	0	2.61	-
83	EPMS340	4	P4	66.017	43	73	38	0	0	0.74	-
84	CIDH196	4	P4	87.966	108	4	42	0	0	194.99	*******
85	PSE087	4	P4	101.342	124	0	0	30	0	253.17	*******
86	CIDH40	5	P5	0	36	83	35	0	0	0.95	-
87	EPMS448	5	P5	4.279	41	80	33	0	0	1.06	-
88	PSE035	5	P5	23.215	21	110	22	0	0	29.35	*******
89	CIDH727	5	P5	29.302	43	75	36	0	0	0.74	-
90	CIDH360	5	P5	38.649	32	90	32	0	0	4.39	-
91	CIDH709	5	P5	40.917	34	89	31	0	0	3.86	-
92	Hpms2_23	5	P5	43.444	40	87	27	0	0	4.79	*
93	CIDH430	5	P5	45.139	38	89	27	0	0	5.31	*
94	PSE454	5	P5	45.814	38	88	28	0	0	4.44	-
95	CIDH726	5	P5	51.53	43	81	29	0	0	3.09	-
96	CIDH580	5	P5	53.972	38	80	36	0	0	0.29	-
97	EPMS670	5	P5	56.596	0	0	34	0	120	0.7	-
98	CIDH58	5	P5	60.539	41	79	30	0	0	2.04	-
99	GPMS113	5	P5	83.666	41	64	39	0	0	1.83	-
100	CIDH290	5	P5	109.663	19	82	53	0	0	15.66	******
101	CIDH420	6	P6	0	44	75	35	0	0	1.16	-
102	PSE556	6	P6	2.745	46	76	32	0	0	2.57	-
103	PSE510	6	P6	3.717	47	78	29	0	0	4.23	-
104	CIDH13	6	P6	13.441	44	76	34	0	0	1.32	-
105	HpmsAT2_20	6	P6	30.811	47	76	31	0	0	3.35	-
106	PSE080	6	P6	47.778	25	81	48	0	0	7.29	**
107	Hpms1_3	6	P6	55.171	38	91	25	0	0	7.29	**
108	PSE163	6	P6	64.563	35	82	37	0	0	0.7	-
109	CIDH949	6	P6	68.656	21	95	38	0	0	12.17	****
110	CIDH261	6	P6	74.565	41	78	35	0	0	0.49	-
111	CIDH913	6	P6	85.472	45	80	29	0	0	3.56	-
112	CIDH951	6	P6	87.397	43	79	31	0	0	2.05	-
113	CIDH763	6	P6	92.331	35	81	37	0	0	0.58	-
114	CIDH640	6	P6	97.212	27	84	43	0	0	4.6	-
115	CIDH209	6	P6	101.761	35	79	40	0	0	0.43	-
116	CIDH769	6	P6	107.688	37	76	40	0	0	0.12	-
117	PSE056	6	P6	121.294	46	79	29	0	0	3.86	-
118	PSE114	7	P7	0	44	0	0	110	0	1.05	-
119	CIDH373	7	P7	30.448	53	71	30	0	0	7.81	**
120	CIDH359	7	P7	39.615	55	73	26	0	0	11.34	****
121	CIDH66	7	P7	40.998	0	0	26	0	128	5.41	**
122	Hpms1_166	7	P7	42.429	57	69	28	0	0	12.58	****
123	GPMS103	7	P7	43.927	56	70	28	0	0	11.45	****
124	CIDH921	7	P7	44.638	56	70	28	0	0	11.45	****
125	CIDH668	7	P7	46.807	53	68	33	0	0	7.3	**
126	CIDH334	7	P7	47.404	53	68	33	0	0	7.3	**
127	PSE075	7	P7	53.01	49	65	40	0	0	4.79	*
128	CIDH557	7	P7	60.908	47	71	36	0	0	2.51	-
129	Hpms1_274	8	P7	0	47	84	23	0	0	8.75	**
130	PSE272	8	P7	3.164	50	77	27	0	0	6.87	**
131	HpmsCaSIG19	8	P7	7.295	48	82	24	0	0	8.13	**
132	EPMS923	8	P7	8.494	48	78	28	0	0	5.22	*
133	CIDH426	8	P7	16.744	41	73	40	0	0	0.43	-
134	CIDH20	9	P8	0	23	86	45	0	0	8.39	**
135	CIDH941	9	P8	3.682	19	88	47	0	0	13.32	****
136	PSE278	9	P8	7.226	25	94	35	0	0	8.81	**
137	CIDH760	9	P8	8.949	25	89	40	0	0	6.66	**
138	CIDH636	9	P8	11.146	19	88	47	0	0	13.32	****
139	CIDH345	9	P8	11.895	20	86	48	0	0	12.29	****
140	CIDH270	9	P8	16.491	20	85	49	0	0	12.58	****
141	PSE240	9	P8	21.387	20	96	38	0	0	13.58	****
142	EPMS694	9	P8	25.196	24	93	37	0	0	8.84	**
143	PSE233	9	P8	29.722	25	89	40	0	0	6.66	**
144	CIDH669	9	P8	34.017	29	96	29	0	0	9.38	***
145	CIDH52	9	P8	37.992	35	95	24	0	0	9.99	***
146	PSE139	9	P8	38.779	37	93	24	0	0	8.84	**
147	CIDH366	9	P8	43.634	41	89	24	0	0	7.49	**
148	PSE132	9	P8	49.913	41	93	20	0	0	12.38	****
149	CIDH805	9	P8	57.147	41	91	22	0	0	9.78	***
150	PSE185	9	P8	63.52	43	83	28	0	0	3.86	-
151	CIDH645	9	P8	66.34	48	80	26	0	0	6.52	**
152	CIDH609	9	P8	68.327	45	92	17	0	0	16.03	******
153	Hpms1_148	9	P8	72.099	0	0	21	0	133	10.61	****
154	PSE543	9	P8	72.684	46	88	20	0	0	11.92	****
155	CIDH222	9	P8	76.819	48	85	21	0	0	11.13	****
156	PSE346	9	P8	78.244	49	85	20	0	0	12.58	****
157	PSE417	9	P8	81.292	50	83	21	0	0	11.86	****
158	PSE189	9	P8	83.516	46	86	22	0	0	9.58	***
159	EPMS342	9	P8	89.614	42	77	35	0	0	0.64	-
160	PSE369	9	P8	103.473	45	35	74	0	0	56.74	*******
161	PSE019	10	P9	0	43	85	26	0	0	5.42	*
162	CIDH390	10	P9	1.809	43	84	26	0	0	5.25	*
163	PSE303	10	P9	9.232	37	84	33	0	0	1.48	-
164	CIDH453	10	P9	17.033	48	73	33	0	0	3.34	-
165	PSE356	10	P9	23.839	50	66	38	0	0	5.01	*
166	EPMS419	10	P9	25.565	48	68	38	0	0	3.4	-
167	CIDH389	10	P9	37.558	45	69	40	0	0	1.99	-
168	CIDH634	10	P9	54.587	46	61	47	0	0	6.66	**
169	PSE423	10	P9	61.494	49	65	40	0	0	4.79	*
170	PSE360	10	P9	63.411	51	68	35	0	0	5.43	*
171	CIDH826	10	P9	64.5	47	71	36	0	0	2.51	-
172	CIDH233	10	P9	82.427	36	84	33	0	0	1.59	-
173	CIDH247	10	P9	88.224	28	82	44	0	0	3.97	-
174	CIDH747	10	P9	95.708	36	88	30	0	0	3.61	-
175	Hpms2_18	10	P9	110.484	33	85	36	0	0	1.78	-
176	PSE013	11	P10	0	53	83	18	0	0	16.84	******
177	CIDH125	11	P10	20.328	61	68	25	0	0	18.94	*******
178	CIDH7	11	P10	25.549	58	71	25	0	0	15.08	*****
179	CIDH356	11	P10	26.997	59	73	21	0	0	19.2	*******
180	CIDH985	11	P10	28.116	60	69	25	0	0	17.57	******
181	CIDH123	11	P10	29.26	56	72	26	0	0	12.34	****
182	CIDH607	11	P10	34.368	48	76	30	0	0	4.23	-
183	CIDH619	11	P10	50.223	60	70	24	0	0	18.1	******
184	CIDH703	11	P10	80.357	43	82	29	0	0	3.19	-
185	CIDH793	11	P10	100.03	57	72	25	0	0	13.95	*****
186	CIDH561	12	P11	0	45	66	43	0	0	3.19	-
187	EPMS561	12	P11	17.53	46	72	36	0	0	1.95	-
188	EPMS410	12	P11	20.636	54	63	37	0	0	8.84	**
189	CIDH185	12	P11	22.108	50	71	33	0	0	4.69	*
190	CIDH47	12	P11	23.764	54	71	29	0	0	9.05	**
191	CIDH142	12	P11	24.518	55	70	29	0	0	10.05	***
192	CIDH975	12	P11	26.747	56	70	28	0	0	11.45	****
193	EPMS391	12	P11	35.098	52	67	35	0	0	6.35	**
194	Hpms2_2	12	P11	41.306	45	80	29	0	0	3.56	-
195	CIDH799	12	P11	55.597	27	90	36	0	0	5.82	*
196	CIDH146	12	P11	66.373	37	81	36	0	0	0.43	-
197	PSE128	12	P11	75.956	34	90	30	0	0	4.6	-
198	PSE219	12	P11	85.92	24	81	49	0	0	8.53	**
199	PSE206	13	P12	0	49	74	31	0	0	4.44	-
200	PSE074	13	P12	0.639	50	72	32	0	0	4.86	*
201	CIDH133	13	P12	8.323	53	61	40	0	0	8.84	**
202	PSE129	13	P12	13.198	35	70	49	0	0	3.82	-
203	PSE376	13	P12	18.976	45	67	42	0	0	2.71	-
204	PSE154	13	P12	23.202	44	65	45	0	0	3.75	-
205	CIDH587	13	P12	25.766	33	73	48	0	0	3.34	-
206	CIDH176	13	P12	30.298	29	77	48	0	0	4.69	*
207	CIDH908	13	P12	32.49	42	67	45	0	0	2.71	-
208	CIDH19	13	P12	34.318	0	0	42	0	111	0.49	-
209	EPMS543	13	P12	39.778	43	75	36	0	0	0.74	-
210	CIDH165	13	P12	46.585	31	101	22	0	0	16.01	******
211	CIDH262	13	P12	49.112	27	86	41	0	0	4.65	*
212	CIDH969	13	P12	52.285	48	63	43	0	0	5.42	*
213	PSE145	13	P12	58.066	39	81	33	0	0	1	-
214	PSE242	13	P12	58.397	39	82	33	0	0	1.12	-
215	CIDH563	13	P12	62.277	36	78	40	0	0	0.23	-
216	CIDH845	13	P12	67.551	28	83	43	0	0	3.86	-
217	CIDH202	13	P12	69.71	25	80	48	0	0	7.24	**
218	CIDH584	13	P12	74.984	29	79	46	0	0	3.86	-
219	CIDH207	13	P12	78.86	41	77	36	0	0	0.32	-
220	CIDH91	13	P12	82.888	36	76	42	0	0	0.49	-
221	PSE089	13	P12	85.713	33	76	44	0	0	1.59	-
222	CIDH512	13	P12	91.373	32	73	49	0	0	4.17	-
223	PSE455	13	P12	117.979	11	75	68	0	0	42.3	*******
224	CIDH673	13	P12	122.561	13	67	74	0	0	50.92	*******
aSignificance levels (P): *, <0.1 **, <0.05 ***, <0.01 ****, <0.005 *****, <0.001 ******, <0.0005 *******, <0.0001.
