# Supplementary material for: Construction of an Interspecific Genetic Map Based on InDel and SSR for Mapping the QTLs Affecting the Initiation of Flower Primordia in Pepper (Capsicum spp.)
Source: PLoS One. 2015 Mar 17;10(3):e0119389. doi: 10.1371/journal.pone.0119389 (PMC4363154; doi:10.1371/journal.pone.0119389)
Supplement: S4 Table — (XLSX) [file pone.0119389.s005.xlsx]

## Sheet: S4 Table
S4 Table. Raw data of Nle for different pepper populations in 2012 and 2014.
Population	Individual
	1	2	3	4	5	6	7	8	9	10	11	12	13	14	15	16	17	18	19	20	21	22	23	24	25	26	27	28	29	30	31	32	33	34	35	36	37	38	39	40	41	42	43	44	45	46	47	48	49
BA3-2012	8	9	8	8	10	11	11	9	10	11	9	12	11	10	10	9	10	11	11	10
YNXML-2012	18	17	19	18	20	20	21	19	20	20	19	20	17	18	19	18	19	20
F1-2012	11	15	13	13	14	13	12	12	13	12	13	12	11	14	13	12	12	13	13	12	14	13	13	13	12	13
F2-2012	17	10	13	19	14	16	13	16	11	9	13	17	15	16	12	9	22	21	11	11	13	16	15	12	16	13	11	16	16	14	11	11	18	15	12	10	12	9	14	21	16	16	9	13	11	14	17	12	13
BA3-2014	10	10	9	10	11	9	11	10	9	10	11	9	10	11	10
YNXML-2014	19	19	20	17	19	19	18	17	17	18
F1-2014	12	12	13	15	13	13	13	12	13	12	13	13	14	13	12	14	13	12	13	13	12	12	13	12	14	14	13	13	13	14	13	13	13	13	13	13	13
F2-2014	15	15	15	10	17	21	12	15	17	6	19	18	17	15	15	9	15	17	16	17	11	20	10	17	14	14	16	16	15	18	19	16	18	15	12	16	10	22	8	12	15	19	17	20	14	16	15	18	15
[truncated: 105 more columns]
