# Supplementary material for: Construction of an Interspecific Genetic Map Based on InDel and SSR for Mapping the QTLs Affecting the Initiation of Flower Primordia in Pepper (Capsicum spp.)
Source: PLoS One. 2015 Mar 17;10(3):e0119389. doi: 10.1371/journal.pone.0119389 (PMC4363154; doi:10.1371/journal.pone.0119389)
Supplement: S5 Table — (XLSX) [file pone.0119389.s006.xlsx]

## Sheet: S5 Table
S5 Table. List of 153 candidate genes located in the QTL Nle2.2.
	Gene ID	Start	Stop	Gene symbol a	Species	Protein name
1	Capana02g003062	154819441	154822016	AP2	Arabidopsis thaliana	Floral homeotic protein APETALA 2
2	Capana02g003064	154864337	154866878	FPP7	Arabidopsis thaliana	Filament-like plant protein 7
3	Capana02g003065	154867654	154870766	Null
4	Capana02g003066	154888267	154893412	At3g50280	Arabidopsis thaliana	Uncharacterized acetyltransferase At3g50280
5	Capana02g003067	154918269	154941151	CLF	Arabidopsis thaliana	Histone-lysine N-methyltransferase CLF
6	Capana02g003068	154952435	154954009	At5g67130	Arabidopsis thaliana	PI-PLC X domain-containing protein At5g67130
7	Capana02g003070	154981807	155004727	CLF	Arabidopsis thaliana	Histone-lysine N-methyltransferase CLF
8	Capana02g003071	155016839	155018747	At5g67130	Arabidopsis thaliana	PI-PLC X domain-containing protein At5g67130
9	Capana02g003072	155021008	155023869	At5g67140	Arabidopsis thaliana	F-box protein At5g67140
10	Capana02g003073	155025853	155026886	CCOAOMT	Solanum tuberosum	Caffeoyl-CoA O-methyltransferase
11	Capana02g003074	155029151	155030191	CCOAOMT	Solanum tuberosum	Caffeoyl-CoA O-methyltransferase
12	Capana02g003075	155032198	155033243	CCOAOMT	Solanum tuberosum	Caffeoyl-CoA O-methyltransferase
13	Capana02g003076	155084695	155086351	Null
14	Capana02g003077	155345402	155346713	ATL44	Arabidopsis thaliana	RING-H2 finger protein ATL44
15	Capana02g003078	155429921	155431503	ATL44	Arabidopsis thaliana	RING-H2 finger protein ATL44
16	Capana02g003079	155444041	155447464	SPT	Arabidopsis thaliana	Transcription factor SPATULA
17	Capana02g003080	155453454	155461906	CG3714	Drosophila melanogaster	Nicotinate phosphoribosyltransferase
18	Capana02g003081	155462358	155478882	Os01g0868300	Oryza sativa subsp. japonica	DNA polymerase alpha catalytic subunit
19	Capana02g003082	155485924	155489920	At5g67130	Arabidopsis thaliana	PI-PLC X domain-containing protein At5g67130
20	Capana02g003083	155524211	155527119	NUP98	Homo sapiens	Nuclear pore complex protein Nup98-Nup96
21	Capana02g003084	155529388	155531377	Null
22	Capana02g003085	155535923	155537011	ANP3	Arabidopsis thaliana	Mitogen-activated protein kinase kinase kinase 3
23	Capana02g003086	155546009	155547100	ANP3	Arabidopsis thaliana	Mitogen-activated protein kinase kinase kinase 3
24	Capana02g003087	155569571	155570653	ANP3	Arabidopsis thaliana	Mitogen-activated protein kinase kinase kinase 3
25	Capana02g003088	155579174	155579503	Null
26	Capana02g003089	155587450	155588112	HEC2	Arabidopsis thaliana	Transcription factor HEC2
27	Capana02g003090	155610907	155611500	Null
28	Capana02g003091	155611613	155613753	Unknown	Rhizopus oryzae	Lipase
29	Capana02g003092	155621310	155623348	Unknown	Rhizomucor miehei	Lipase
30	Capana02g003093	155627367	155630710	Unknown	Rhizopus oryzae	Lipase
31	Capana02g003094	155639972	155643626	SPBC660.15	Schizosaccharomyces pombe (strain 972 / ATCC 24843)	Uncharacterized RNA-binding protein C660.15
32	Capana02g003095	155643731	155646658	Hrb27C	Drosophila melanogaster	Heterogeneous nuclear ribonucleoprotein 27C
33	Capana02g003096	155647795	155650039	Null
34	Capana02g003097	155692310	155693065	Null
35	Capana02g003099	155710188	155712028	Unknown	Atriplex nummularia	Caltractin
36	Capana02g003100	155715178	155718448	HSF24	Solanum peruvianum	Heat shock factor protein HSF24
37	Capana02g003101	155727618	155728868	Null
38	Capana02g003102	155731558	155737051	CLASRP	Homo sapiens	CLK4-associating serine/arginine rich protein
39	Capana02g003104	155755272	155756480	Null
40	Capana02g003105	155786072	155790895	Unknown	Solanum lycopersicum	Zeaxanthin epoxidase, chloroplastic
41	Capana02g003106	155844784	155853192	Moe	Anopheles gambiae	Moesin/ezrin/radixin homolog 1
42	Capana02g003107	155860395	155870836	FAL1	Phaeosphaeria nodorum (strain SN15 / ATCC MYA-4574 / FGSC 10173)	ATP-dependent RNA helicase FAL1
43	Capana02g003108	155876455	155878641	Slc47a2	Mus musculus	Multidrug and toxin extrusion protein 2
44	Capana02g003109	155879052	155880144	CNR1	Zea mays	Cell number regulator 1
45	Capana02g003110	155887600	155888237	Null
46	Capana02g003111	155893568	155899688	Os01g0234100	Oryza sativa subsp. japonica	B3 domain-containing protein Os01g0234100
47	Capana02g003112	155903862	155907340	At3g27390	Arabidopsis thaliana	Uncharacterized membrane protein At3g27390
48	Capana02g003113	155910665	155911666	KRP7	Arabidopsis thaliana	Cyclin-dependent kinase inhibitor 7
49	Capana02g003114	155941490	155944982	Null
50	Capana02g003115	155946841	155954102	MAP1D	Arabidopsis thaliana	Methionine aminopeptidase 1D, chloroplastic/mitochondrial
51	Capana02g003116	155958904	155972979	DDB_G0279265	Dictyostelium discoideum	UPF0559 protein
52	Capana02g003117	155973693	155975901	Unknown	Solanum tuberosum	Patatin group A-3
53	Capana02g003118	155987083	155990285	Null
54	Capana02g003119	155998773	155999105	Null
55	Capana02g003120	156006479	156006844	Null
56	Capana02g003123	156068761	156071545	Null
57	Capana02g003124	156073327	156094564	Null
58	Capana02g003125	156117185	156120206	HCAG_07127	Ajellomyces capsulata (strain NAm1 / WU24)	3-ketoacyl-CoA reductase
59	Capana02g003126	156121930	156126153	Os10g0391300	Oryza sativa subsp. japonica	Zinc finger CCCH domain-containing protein 62
60	Capana02g003127	156128243	156132913	CRK	Daucus carota	CDPK-related protein kinase
61	Capana02g003128	156175316	156177145	Unknown	Solanum tuberosum	Patatin group A-3
62	Capana02g003129	156178175	156182800	CYP40	Arabidopsis thaliana	Peptidyl-prolyl cis-trans isomerase CYP40
63	Capana02g003130	156184506	156188792	PER10	Arabidopsis thaliana	Peroxidase 10
64	Capana02g003131	156190290	156194955	ANP1	Arabidopsis thaliana	Mitogen-activated protein kinase kinase kinase ANP1
65	Capana02g003132	156197662	156201137	rplY	Ehrlichia canis (strain Jake)	50S ribosomal protein L25
66	Capana02g003133	156215286	156216230	LBD36	Arabidopsis thaliana	LOB domain-containing protein 36
67	Capana02g003134	156231259	156234199	ARR1	Arabidopsis thaliana	Two-component response regulator ARR1
68	Capana02g003135	156268373	156273353	SRK2I	Arabidopsis thaliana	Serine/threonine-protein kinase SRK2I
69	Capana02g003136	156274558	156278019	At5g66900	Arabidopsis thaliana	Probable disease resistance protein At5g66900
70	Capana02g003137	156291164	156293478	RTNLB13	Arabidopsis thaliana	Reticulon-like protein B13
71	Capana02g003138	156303688	156306528	Unknown	Nicotiana tabacum	L-ascorbate oxidase homolog
72	Capana02g003139	156334143	156337429	Unknown	Nicotiana tabacum	L-ascorbate oxidase homolog
73	Capana02g003140	156344753	156347012	CYP76B1	Helianthus tuberosus	7-ethoxycoumarin O-deethylase
74	Capana02g003141	156365171	156366698	CYP76B1	Helianthus tuberosus	7-ethoxycoumarin O-deethylase
75	Capana02g003142	156366813	156367133	CYP76B1	Helianthus tuberosus	7-ethoxycoumarin O-deethylase
76	Capana02g003143	156370297	156370990	CYP76C2	Arabidopsis thaliana	Cytochrome P450 76C2
77	Capana02g003144	156418345	156420296	CYP76B1	Helianthus tuberosus	7-ethoxycoumarin O-deethylase
78	Capana02g003145	156422671	156423009	CYP76B1	Helianthus tuberosus	7-ethoxycoumarin O-deethylase
79	Capana02g003147	156487162	156488025	DOF5.3	Arabidopsis thaliana	Dof zinc finger protein DOF5.3
80	Capana02g003148	156492005	156493174	CYP76B1	Helianthus tuberosus	7-ethoxycoumarin O-deethylase
81	Capana02g003149	156521522	156523744	CYP76B1	Helianthus tuberosus	7-ethoxycoumarin O-deethylase
82	Capana02g003150	156533102	156535244	CYP76B1	Helianthus tuberosus	7-ethoxycoumarin O-deethylase
83	Capana02g003151	156544497	156550803	Null
84	Capana02g003152	156552331	156553920	PCMP-E85	Arabidopsis thaliana	Pentatricopeptide repeat-containing protein At3g50420
85	Capana02g003153	156554713	156561956	Nupl1	Rattus norvegicus	ucleoporin p58/p45
86	Capana02g003155	156578133	156578846	DOF3.4	Arabidopsis thaliana	Dof zinc finger protein DOF3.4
87	Capana02g003156	156589626	156591198	At2g23540	Arabidopsis thaliana	GDSL esterase/lipase At2g23540
88	Capana02g003157	156597361	156597876	Null
89	Capana02g003158	156605027	156609330	Null
90	Capana02g003159	156629938	156632727	FLACCA	Solanum lycopersicum	Molybdenum cofactor sulfurase
91	Capana02g003160	156635610	156641186	ptrB	Moraxella lacunata	Protease 2
92	Capana02g003161	156641720	156642145	Null
93	Capana02g003162	156643019	156644867	Os12g0591400	Oryza sativa subsp. japonica	B3 domain-containing protein LOC
94	Capana02g003163	156647067	156656208	GPA2	Glycine max	Guanine nucleotide-binding protein alpha-2 subunit
95	Capana02g003164	156672886	156674238	mhkB	Dictyostelium discoideum	Myosin heavy chain kinase B
96	Capana02g003165	156676618	156702830	Null
97	Capana02g003167	156724135	156724893	WAKL14	Arabidopsis thaliana	Wall-associated receptor kinase-like 14
98	Capana02g003168	156729053	156730515	WAKL14	Arabidopsis thaliana	Wall-associated receptor kinase-like 14
99	Capana02g003169	156731026	156731535	Null
100	Capana02g003170	156732690	156738017	sim3	Schizosaccharomyces pombe (strain 972 / ATCC 24843)	NASP-related protein sim3
101	Capana02g003172	156745464	156747752	At5g66560	Arabidopsis thaliana	BTB/POZ domain-containing protein At5g66560
102	Capana02g003173	156759345	156760962	PSBO	Solanum tuberosum	Oxygen-evolving enhancer protein 1, chloroplastic
103	Capana02g003174	156762033	156765285	Null
104	Capana02g003175	156768841	156769152	VP15	Zea mays	Molybdopterin synthase sulfur carrier subunit
105	Capana02g003176	156771741	156772133	Null
106	Capana02g003177	156773359	156782442	At3g50810	Arabidopsis thaliana	CASP-like protein At3g50810
107	Capana02g003178	156800795	156801295	Null
108	Capana02g003179	156812429	156816627	Null
109	Capana02g003180	156834643	156846682	SUVR5	Arabidopsis thaliana	Histone-lysine N-methyltransferase SUVR5
110	Capana02g003181	156847186	156847915	Null
111	Capana02g003182	156856583	156857343	At3g50780	Arabidopsis thaliana	BTB/POZ domain-containing protein At3g50780
112	Capana02g003183	156860217	156861161	At3g50780	Arabidopsis thaliana	BTB/POZ domain-containing protein At3g50780
113	Capana02g003184	156867826	156871978	BLH4	Arabidopsis thaliana	BEL1-like homeodomain protein 4
114	Capana02g003185	156873053	156874363	BLH2	Arabidopsis thaliana	BEL1-like homeodomain protein 2
115	Capana02g003186	156913408	156917326	DAR1	Arabidopsis thaliana	Protein DA1-related 1
116	Capana02g003187	156918279	156920039	NCRK	Arabidopsis thaliana	Receptor-like serine/threonine-protein kinase NCRK
117	Capana02g003188	156921768	156923708	SRF8	Arabidopsis thaliana	Protein STRUBBELIG-RECEPTOR FAMILY 8
118	Capana02g003189	156925330	156929448	Null
119	Capana02g003190	156933071	156935829	EBF1	Arabidopsis thaliana	EIN3-binding F-box protein 1
120	Capana02g003191	156958708	156961623	YDR352W	Saccharomyces cerevisiae (strain ATCC 204508 / S288c)	Vacuolar integral membrane protein YDR352W
121	Capana02g003192	156965048	156966106	GATL2	Arabidopsis thaliana	Probable galacturonosyltransferase-like 2
122	Capana02g003193	156992872	156993252	Null
123	Capana02g003194	157003389	157003688	Null
124	Capana02g003196	157020912	157022861	At3g02490	Arabidopsis thaliana	Pentatricopeptide repeat-containing protein At3g02490, mitochondrial
125	Capana02g003197	157067098	157070122	NIK1	Arabidopsis thaliana	Protein NSP-INTERACTING KINASE 1
126	Capana02g003199	157107846	157110095	COL2	Arabidopsis thaliana	Zinc finger protein CONSTANS-LIKE 2
127	Capana02g003200	157118313	157120062	COL2	Arabidopsis thaliana	Zinc finger protein CONSTANS-LIKE 2
128	Capana02g003201	157124787	157126407	COL2	Arabidopsis thaliana	Zinc finger protein CONSTANS-LIKE 2
129	Capana02g003202	157172396	157173386	RPOT2-TOM	Nicotiana tabacum	DNA-directed RNA polymerase 2B, chloroplastic/mitochondrial
130	Capana02g003203	157178695	157179402	GAST1	Solanum lycopersicum	Protein GAST1
131	Capana02g003204	157181255	157192834	SLC4A1AP	Homo sapiens	Kanadaptin
132	Capana02g003205	157205936	157223756	FRYL	Homo sapiens	Protein furry homolog-like
133	Capana02g003206	157224580	157228911	Slc38a3	Rattus norvegicus	odium-coupled neutral amino acid transporter 3
134	Capana02g003208	157275630	157277453	Unknown	Solanum lycopersicum	Polyphenol oxidase B, chloroplastic
135	Capana02g003209	157313619	157314716	RING1	Gossypium hirsutum	3 ubiquitin-protein ligase RING1
136	Capana02g003210	157327104	157327646	OBF1	Zea mays	Ocs element-binding factor 1
137	Capana02g003211	157333653	157335804	GAUT9	Arabidopsis thaliana	Probable galacturonosyl transferase 9
138	Capana02g003212	157338890	157339201	Null
139	Capana02g003213	157342799	157343104	Null
140	Capana02g003214	157353662	157353991	Null
141	Capana02g003215	157360291	157369446	RPOT2	Nicotiana sylvestris	DNA-directed RNA polymerase 2, chloroplastic/mitochondrial
142	Capana02g003216	157388286	157391376	FAM108B1	Homo sapiens	Abhydrolase domain-containing protein FAM108B1
143	Capana02g003217	157397697	157399013	At5g15710	Arabidopsis thaliana	F-box/kelch-repeat protein At5g15710
144	Capana02g003218	157404188	157405742	Null
145	Capana02g003219	157435443	157438557	At5g15730	Arabidopsis thaliana	Probable leucine-rich repeat receptor-like serine/threonine-protein kinase At5g15730
146	Capana02g003220	157438700	157441393	At5g15730	Arabidopsis thaliana	Probable leucine-rich repeat receptor-like serine/threonine-protein kinase At5g15730
147	Capana02g003221	157442454	157444188	At5g15730	Arabidopsis thaliana	Probable leucine-rich repeat receptor-like serine/threonine-protein kinase At5g15730
148	Capana02g003222	157445821	157447972	Imp3	Mus musculus	U3 small nucleolar ribonucleoprotein protein IMP3
149	Capana02g003223	157449873	157469179	BIG	Arabidopsis thaliana	Auxin transport protein BIG
150	Capana02g003224	157469217	157471764	BIG	Arabidopsis thaliana	Auxin transport protein BIG
151	Capana02g003225	157481802	157483006	Null
152	Capana02g003226	157545024	157547191	Null
153	Capana02g003227	157556071	157558101	Null
aNull mean the genes were new and no homologs were found in public database.
